# Supplementary material for: Kinematic Parameters That Can Discriminate in Levels of Functionality in the Six-Minute Walk Test in Patients with Heart Failure with a Preserved Ejection Fraction
Source: J Clin Med. 2022 Dec 28;12(1):241. doi: 10.3390/jcm12010241 (PMC9821146; doi:10.3390/jcm12010241)
Supplement: Supplementary file 1 [file jcm-12-00241-s001.zip]

Archive with 3 entries (3 files):
- jcm-2028519-supplementary/Supplementary Figure S1.pdf
- jcm-2028519-supplementary/Supplementary Table S1.pdf
- jcm-2028519-supplementary/Supplementary Table S2.pdf
